# Supplementary material for: Distinct Changes in Metabolic Profile and Sensory Quality with Different Varieties of Chrysanthemum (Juhua) Tea Measured by LC-MS-Based Untargeted Metabolomics and Electronic Tongue
Source: Foods. 2024 Apr 1;13(7):1080. doi: 10.3390/foods13071080 (PMC11011348; doi:10.3390/foods13071080)
Supplement: Supplementary file 1 [file foods-13-01080-s001.zip]

Archive with 1 entries (1 files):
- foods-2938140-supplementary.pdf
